# Supplementary material for: Exploring Gallium(III) Complexes as Emerging Therapeutic Candidates for Breast Cancer
Source: J Med Chem. 2026 Apr 6;69(8):9051–70. doi: 10.1021/acs.jmedchem.5c03480 (PMC13126684; doi:10.1021/acs.jmedchem.5c03480)
Supplement: Supplementary file 2 [file jm5c03480_si_002.csv]

Compound ID	SMILES	BT549 IC50	MDA-MB-231 IC50	SKBR3 IC50	MCF7 IC50	HaCaT IC50	MCF10A IC0	SI HaCaT/BT549	SI HaCaT/MDA-MB-231	SI HaCaT/MCF7	SI HaCaT/SKBR3	SI MCF10A/BT549	SI MCF10A/MDA-MB-231	SI MCF10A/MCF7	SI MCF10A/SKBR3
Ga1	Cl[Ga](Cl)Cl.CC1=[N]([Ga]23(OC([H])(C(C)(C)C)[C@H]4N5[N]3=C(C)C=C5C)([N](N4C(C)=C6)=C6C)[N]7=C(C)C=C(C)N7[C@H]8C([H])(C(C)(C)C)O2)N8C(C)=C1.[Cl-]	8.36 ± 0.849	12.20 ± 0.396	7.39 ± 0.906	10.59 ± 0.143	-	-	-	-	-	-	-	-	-	-
Ga2	Cl[Ga](Cl)Cl.CC1=[N]([Ga]23(OC([H])(c4cccc4)[C@H]5N6[N]3=C(C)C=C6C)([N](N5C(C)=C7)=C7C)[N]8=C(C)C=C(C)N8[C@H]9C([H])(c%10cccc%10)O2)N9C(C)=C1.[][Fe][].[][Fe][].[Cl-].c%11cccc%11.c%12cccc%12	9.48 ± 0.030	16.75 ± 0.970	5.84 ± 1.825	8.36 ± 1.801	-	-	-	-	-	-	-	-	-	-
Ga3	Cl[Ga](Cl)Cl.CC1=[N]([Ga]23(OC([H])(C4=CC=C(N(C)C)C=C4)[C@H]5N6[N]3=C(C)C=C6C)([N](N5C(C)=C7)=C7C)[N]8=C(C)C=C(C)N8[C@H]9C([H])(C%10=CC=C(N(C)C)C=C%10)O2)N9C(C)=C1.[Cl-]	0.29 ± 0.022	0.19 ± 0.078	0.42 ± 0.034	0.18 ± 0.078	0.10 ± 0.021	0.07 ± 0.004	0.36	0.56	0.75	0.22	0.25	0.39	0.52	0.16
Ga4	Cl[Ga](Cl)Cl.CC1=[N]([Ga]23(OC([H])(C4=CC=CC5=C4C=CC=C5)[C@H]6N7[N]3=C(C)C=C7C)([N](N6C(C)=C8)=C8C)[N]9=C(C)C=C(C)N9[C@H]%10C([H])(C%11=CC=CC%12=C%11C=CC=C%12)O2)N%10C(C)=C1.[Cl-]	6.89 ± 0.686	17.42 ± 0.983	18.98 ± 0.826	16.79 ± 2.795	-	-	-	-	-	-	-	-	-	-
Ga5	Cl[Ga](Cl)Cl.CC1=[N]([Ga]23(OC([H])(C4=C(C=CC=C5)C5=CC6=C4C=CC=C6)[C@H]7N8[N]3=C(C)C=C8C)([N](N7C(C)=C9)=C9C)[N]%10=C(C)C=C(C)N%10[C@H]%11C([H])(C%12=C(C=CC=C%13)C%13=CC%14=C%12C=CC=C%14)O2)N%11C(C)=C1.[Cl-]	12.97 ± 0.582	13.95 ± 1.643	13.10 ± 1.695	16.87 ± 0.849	-	-	-	-	-	-	-	-	-	-
Ga6	Cl[Ga](Cl)Cl.CC1=[N]([Ga]23(OC(C4=CC=C(N(C)C)C=C4)(C5=CC=C(N(C)C)C=C5)[C@H]6N7[N]3=C(C)C=C7C)([N](N6C(C)=C8)=C8C)[N]9=C(C)C=C(C)N9[C@H]%10C(C%11=CC=C(N(C)C)C=C%11)(C%12=CC=C(N(C)C)C=C%12)O2)N%10C(C)=C1.[Cl-]	0.39 ± 0.029	0.27 ± 0.057	0.43 ± 0.076	0.16 ± 0.070	0.24 ± 0.009	0.16 ± 0.066	0.62	0.88	1.46	0.56	0.42	0.60	0.99	0.38
